# Supplementary material for: Accurate and efficient protein embedding using multi-teacher distillation learning
Source: Bioinformatics. 2024 Sep 24;40(9):btae567. doi: 10.1093/bioinformatics/btae567 (PMC11441318; doi:10.1093/bioinformatics/btae567)
Supplement: btae567_Supplementary_Data [file btae567_supplementary_data.zip › supplementary.tex]

%\documentclass{bioinfo}
%\copyrightyear{2015} \pubyear{2015}

%\PassOptionsToPackage{utf8}{inputenc}
\documentclass[unnumsec,webpdf,modern,large,table]{bioinfo}


\usepackage{color}
\usepackage{xcolor}
\usepackage{notoccite}
\usepackage{diagbox}
\usepackage[figuresright]{rotating}
\renewcommand{\sfdefault}{phv}
\newcommand*{\blue}{\textcolor{blue}}
\newcommand*{\gray}{\textcolor{gray}}
\newcommand*{\red}{\textcolor{blue}}
\newcommand{\tool}{MTDP}
\copyrightyear{2015} \pubyear{2015}
\renewcommand{\thefigure}{S\arabic{figure}}
\renewcommand{\thetable}{S\arabic{table}}
\access{Advance Access Publication Date: Day Month Year}
\appnotes{Manuscript Category}


\begin{document}


\DOI{DOI HERE}
\copyrightyear{2019}
\pubyear{2019}
\access{Advance Access Publication Date: Day Month Year}
\appnotes{Paper}
\firstpage{1}

\title[MTDP]{Accurate and efficient protein embedding using multi-teacher distillation learning}
\author[J. SHANG and Y. Sun \textit{et~al}.]{Jiayu Shang$^{\text{\sfb 1}}$, Cheng Peng$^{\text{\sfb 2}}$, Yongxin Ji$^{\text{\sfb 2}}$, Jiaojiao Guan$^{\text{\sfb 2}}$, Dehan Cai$^{\text{\sfb 2}}$, Xubo Tang$^{\text{\sfb 2}}$, and Yanni Sun\,$^{\text{\sfb 2}*}$}
\address{$^{\text{\sf 1}}$Department of Information Engineering, the Chinese University of Hong Kong, Hong Kong (SAR), China\\ $^{\text{\sf 2}}$Department of Electrical Engineering, City University of Hong Kong, Hong Kong (SAR), China}

\section{Methods and materials}


\subsection{Supplementary methods and materials for benchmark datasets}
All these datasets are widely used for the evaluation of protein embedding model \citep{elnaggar2021prottrans, rives2021biological, outeiral2024codon}. We also provided the download link via our GitHub folder. Below are the summarized information on the datasets.


\paragraph{Binary and multi-class classification (DeepLoc dataset)}
For the prediction of features for entire proteins (analogous to the classification of whole sentences in NLP), the DeepLoc \cite{thumuluri2022deeploc} data set was used to classify proteins into (i) membrane-bound versus water-soluble and (ii) ten classes of subcellular localization: Cytoplasm, Nucleus, Extracellular, Cell membrane, Mitochondrion, Plastid, Endoplasmic reticulum, Lysosome/Vacuole, Golgi apparatus, Peroxisome. 


\paragraph{Multi-label classification (Gene ontology)}
We assess the ability of learned representations to predict protein function using a Gene Ontology dataset originally published in the PROBE set of benchmark tasks\cite{unsal2022learning}. The dataset relies on experimental annotations from UniProtKB and/or SwissProt and UniProtGOA and considers gene ontology groups from all three groups of annotations: that is, molecular function, cellular compartment and biological process. We used the original folds and splits, which were clustered at 50\% sequence identity.


\paragraph{Regression task (Melting temperature)}
We assess the ability of learned representations to predict protein stability using the database of melting temperatures reported in the FLIP set of benchmarks \cite{dallago2021flip}. This dataset was constructed from a collection of proteome-wide denaturation experiments reported in the Meltome Atlas \cite{jarzab2020meltome}. Measured melting temperatures range between 30 and 90°C, with most of the support in the range between 30 and 55°C. We normalized the value of temperatures using max-min normalization.


\paragraph{Regression task (Solubility)}
We assess the ability of learned representations to identify soluble proteins using a custom dataset derived from solubility profiling experiments by Sridharan et al.\cite{sridharan2019proteome}. As a proxy for solubility, we used the average protein abundance determined in the SDS-treated fraction of the experiment, that is, in the absence of ATP. The target variable is the fold enrichment with respect to the control; 99\% of the proteins have an enrichment of ten or less, with about two-thirds of the protein between 0 and 1 (61\%) and another third between 1 and 2.5 (34\%). Thus, we remove the outlier with > 3 standard deviations.


\subsection{Supplementary methods and materials for calculating metrics}

We use the standard metrics as the previous works to ensure consistency and a fair comparison. The three metrics used in the paper are F1 score, Fmax score, and Pearson $R^2$ correlation. 

\paragraph{F1 score}
The F1 score is a measure of predictive performance. It is calculated from the precision and recall of the test, where the precision is the number of true positive results divided by the number of all samples predicted to be positive, including those not identified correctly, and the recall is the number of true positive results divided by the number of all samples that should have been identified as positive. Precision is also known as positive predictive value, and recall is also known as sensitivity in diagnostic binary classification.

\begin{equation}
    \label{m1}
    precision = \frac{ TP }{TP+FP}  
    \vspace*{-0.1cm}
\end{equation}

\begin{equation}
    \label{m2}
    recall = \frac{ TP }{TP+FN}  
    \vspace*{-0.1cm}
\end{equation}

\begin{equation}
    \label{m3}
    F1\ score = \frac{ 2*precision*recall }{precision+recall}
    \vspace*{-0.1cm}
\end{equation}


\paragraph{Fmax score}
Fmax is defined as the highest $F_1$-score achieved among all probability cutoffs $\theta$. Specifically, we calculate the F1-score for each $\theta$ value ranging from 0 to 1, using a stride of 0.01, and select the maximum score as Fmax:

\begin{equation}
Precision_i(\theta) = \frac{{\rm Correctly\ Predicted\ Terms}\ (i, \theta)}{{\rm Predicted\ Terms}\ (i, \theta)} 
\label{pri}
\end{equation}

\begin{equation}
Recall_i(\theta) = \frac{{\rm Correctly\ Predicted\ Terms}\ (i, \theta)}{{\rm True\ Terms}\ (i)} 
\label{rci}
\end{equation}

\begin{equation}
AvgP(\theta) = \frac{1}{m(\theta)}\cdot {\textstyle \sum_{i=1}^{m(\theta)}}Precision_i(\theta)  
\label{avgpr}
\end{equation}

\begin{equation}
AvgR(\theta) = \frac{1}{n} \cdot {\textstyle \sum_{i=1}^{n} Recall_i(\theta)}
\label{avgrc}
\end{equation}

\begin{equation}
Fmax = \underset{\theta}{max}\left \{F_1(\theta) \right \} = \underset{\theta}{max} \left \{\frac{2\cdot AvgP(\theta) \cdot AvgR(\theta)}{AvgP(\theta)+AvgR(\theta)}   \right \} 
\label{fmax}
\end{equation}

\noindent where $Precision_i(\theta)$ and $Recall_i(\theta)$ represent the precision and recall values for protein $i$ with the cutoff $\theta$. Correspondingly, $AvgP(\theta)$ and $AvgR(\theta)$ represent the average precision and recall values calculated for proteins with at least one predicted GO term ($m(\theta)$) and all proteins ($n$) respectively. $Predicted\ Terms\ (i, \theta)$ denotes the number of GO terms for protein $i$ that have a predicted probability greater than $\theta$. $True\ Terms\ (i)$ represents the number of GO terms that are truly annotated for protein $i$.


\paragraph{Pearson $R^2$ correlation}
The Pearson correlation coefficient (r) is the most common way of measuring a linear correlation as shown in Eqn. \ref{r}. The coefficient of determination, $r^2$, is the square of the Pearson correlation coefficient $r$. 


\begin{equation}
\label{r}
  r =
  \frac{ \sum_{i=1}^{n}(x_i-\bar{x})(y_i-\bar{y}) }{%
        \sqrt{\sum_{i=1}^{n}(x_i-\bar{x})^2}\sqrt{\sum_{i=1}^{n}(y_i-\bar{y})^2}}
\end{equation}


\section{Result}


\subsection{Supplementary methods and materials for statistical analysis}

To statistical measure the difference of the performance between MTDP and its teacher models, we calculate the p-value using the “scipy” module in Python and the results. As shown in Table \ref{tab:sa}. The results show that there is no significant difference between the performance of MTDP and its teachers. This experiment illustrate our MTDP framework successfully distill the knowledge from the teacher models.

\begin{table}[!h]
\label{tab:sa}
\caption{statistical analysis between MTDP and its teachers (ProtT5-XL-UniRef50 and ESM2-33).}
\begin{tabular}{l|c|cc}
\hline
                               & \textbf{Tasks}               & \textbf{ProtT5-XL-UniRef50} & \textbf{ESM2-33} \\ \hline
                               & Multiclass classficiation    & 0.007                       & 0.002            \\
\multicolumn{1}{c|}{\textbf{}} & Binary classification        & 0.500                       & 0.352            \\
MTDP                           & Multilabel classification    & 0.006                       & 0.001            \\
                               & Regression task (meltome)    & 0.253                       & 0.010            \\
                               & Regression task (solubility) & 0.782                       & 0.414            \\ \hline
\end{tabular}
\end{table}


\subsection{Supplementary methods and materials for ablation study}
In each task, we employed ten-fold cross-validation and recorded the performance to generate box plots. The ablation study shown in Fig \ref{fig:fig1}-\ref{fig:fig5} demonstrates that MTDP's performance is significantly higher than that of a student model trained with a single teacher, highlighting the benefits of the multi-teacher distillation framework.


\begin{figure}[h!]
    \centering
    \includegraphics[width=0.85\linewidth]{supplementary/figures1.png}
    \vspace{-0.4cm}
    \caption{Binary classification: classify proteins into membrane-bound versus water-soluble.}
    \vspace{-0.5cm}
    \label{fig:fig1}    
\end{figure}

\begin{figure}[h!]
    \centering
    \includegraphics[width=0.85\linewidth]{supplementary/figures2.png}
    \vspace{-0.4cm}
    \caption{Multi-class classification: classify proteins into ten classes of subcellular localization.}
    \vspace{-0.5cm}
    \label{fig:fig2}    
\end{figure}

\begin{figure}[h!]
    \centering
    \includegraphics[width=0.85\linewidth]{supplementary/figures3.png}
    \vspace{-0.4cm}
    \caption{Regression task: predict protein stability using melting temperatures database.}
    \vspace{-0.5cm}
    \label{fig:fig3}    
\end{figure}

\begin{figure}[h!]
    \centering
    \includegraphics[width=0.85\linewidth]{supplementary/figures4.png}
    \vspace{-0.4cm}
    \caption{Multi-label classification: protein function prediction with gene ontology.}
    \vspace{-0.5cm}
    \label{fig:fig4}    
\end{figure}

\begin{figure}[h!]
    \centering
    \includegraphics[width=0.85\linewidth]{supplementary/figures5.png}
    \vspace{-0.4cm}
    \caption{predict protein stability using solubility database.}
    \vspace{-0.5cm}
    \label{fig:fig5}    
\end{figure}


\subsection{Supplementary methods and materials for resource usage}
When users employ our method to embed their proteins, they only need to run the pre-trained student model to obtain the embeddings (as illustrated in Fig. 1B). Thus, once pre-training is complete, there is no need to re-train ESM and ProtTrans or use them for generating embeddings in downstream protein analysis tasks. The data generation and training times are equivalent to the cost associated with the student model. Therefore, only about 20 million parameters are utilized to obtain the results shown in Fig. 1C, and the running time in Fig. 1C reflects the cost of embedding query proteins in downstream fine-tuning tasks.

However, as discussed in the Discussion section, if users want to select their preferred teachers for knowledge distillation using the MTDP framework, it will require more computational resources. The MTDP framework employs an offline training strategy: initially, it generates embeddings from teacher models and stores them on the hard disk. These embeddings then serve as ‘labels’ to guide the student models. This approach means that the pre-training process does not require both teacher and student models to be loaded into the GPU simultaneously. Based on GPU usage calculations, the peak memory requirement will be the maximum of either the GPU memory needed for generating embeddings with the teacher models or the GPU memory required to train the student model. The overall time cost will be the sum of the time taken to generate embeddings from the teachers and the time taken to train the student model.


\bibliographystyle{plain}
\bibliography{document}


\end{document}
